# Supplementary material for: Key factors involved in reduction of damage to sunflower by the European sunflower moth in China through late planting
Source: PLoS One. 2021 Apr 22;16(4):e0250209. doi: 10.1371/journal.pone.0250209 (PMC8061923; doi:10.1371/journal.pone.0250209)
Supplement: S1 Data — (XLSX) [file pone.0250209.s002.xlsx]

## Sheet: Fig. 1
Year	Plant area (*1000 ha)	Infestation area (*1000 ha)	Percentage of Infestation area (%)	Loss (ton / ha)
1999	94.28	24.97	26.49	1.36927
2000	105.273	52.64	50	2.5845
2001	89.5533	6.91	7.7126	0.39867
2002	86.7933	15.53	17.8894	0.9247
2003	90.0133	36.05	40.0525	2.07032
2004	72.34	30.9	42.7098	2.20767
2005	80.9267	44.68	55.2075	2.85367
2006	130.433	94	72.0675	4.50652
2007	135.58	35.8267	26.4247	2.9311
2008	157.707	5.56	3.52553	0.36459
2009	169.867	4.37333	2.57457	0.29224
2010	197.347	3.65333	1.85123	0.07829
2011	205.867	10.9467	5.31736	0.08297
2012	202.8	10.8933	5.37147	0.33299
2013	250.333	9.43333	3.76831	0.12583
2014	248.2	2.40667	0.96965	0.06251
2015	240.533	2.9	1.20565	0.0212
2016	316.753	3.57931	1.13	0.01987
2017	268.807	2.66119	0.99	0.01741
2018	250.667	2.53333	1.01064	0.01777
2019	266	2.46667	0.92732	0.01631
2020	266	3.6	1.35338	0.0238

## Sheet: Fig. 2
Date	Adult NO.	2013-04-25	2013-05-05	2013-05-15	2013-06-05	2013-06-15
2013-07-01	106	--	--	--	--	--
2013-07-02	139.6	--	--	--	--	--
2013-07-03	68.6	--	--	--	--	--
2013-07-04	248	76	--	--	--	--
2013-07-05	158.8	158	--	--	--	--
2013-07-06	80.6	261	--	--	--	--
2013-07-07	56.8	353	--	--	--	--
2013-07-08	116.6	424	--	--	--	--
2013-07-09	96	408	3	--	--	--
2013-07-10	111	308	11	--	--	--
2013-07-11	60	258	26	--	--	--
2013-07-12	57.6	208	88	--	--	--
2013-07-13	58.2	162	166	--	--	--
2013-07-14	46.4	147	248	--	--	--
2013-07-15	33	117	302	--	--	--
2013-07-16	39	18	199	3	--	--
2013-07-17	22.6	14	343	10	--	--
2013-07-18	26.8	0	338	22	--	--
2013-07-19	17.4	--	319	90	--	--
2013-07-20	22	--	293	169	--	--
2013-07-21	26.8	--	249	234	--	--
2013-07-22	16.2	--	152	269	--	--
2013-07-23	15.4	--	99	333	--	--
2013-07-24	12.4	--	39	354	--	--
2013-07-25	16.6	--	11	382	23	--
2013-07-26	15	--	3	391	117	--
2013-07-27	17.8	--	0	387	226	--
2013-07-28	13	--	--	338	277	--
2013-07-29	16.4	--	--	321	348	--
2013-07-30	18.2	--	--	194	342	--
2013-07-31	21	--	--	145	379	--
2013-08-01	22.2	--	--	93	392	--
2013-08-02	17.6	--	--	45	410	--
2013-08-03	27.4	--	--	21	372	17
2013-08-04	26	--	--	5	294	36
2013-08-05	25	--	--	0	166	112
2013-08-06	34.8	--	--	--	127	177
2013-08-07	40.4	--	--	--	72	220
2013-08-08	73.2	--	--	--	43	251
2013-08-09	67	--	--	--	22	266
2013-08-10	65.4	--	--	--	13	257
2013-08-11	85.8	--	--	--	6	258
2013-08-12	92.4	--	--	--	3	241
2013-08-13	56.4	--	--	--	0	182
2013-08-14	122.2	--	--	--	--	153
2013-08-15	132.6	--	--	--	--	80
2013-08-16	139.4	--	--	--	--	32
2013-08-17	147.8	--	--	--	--	12
2013-08-18	220	--	--	--	--	0
2013-08-19	11.2	--	--	--	--	--
2013-08-20	63	--	--	--	--	--
2013-08-21	--	--	--	--	--	--

## Sheet: Fig. 3
Day open bag	Larvea
1	65
1	40
1	72
1	9
1	36
1	96
1	196
1	87
1	59
1	110
1	166
1	7
1	130
1	100
1	124
2	22
2	21
2	43
2	23
2	26
2	20
2	29
2	51
2	80
2	75
2	74
2	41
2	32
2	70
2	145
3	5
3	0
3	18
3	6
3	1
3	7
3	0
3	1
3	1
3	0
3	19
3	16
3	5
3	12
4	14
4	19
4	2
4	0
4	1
4	10
4	33
4	21
4	18
4	23
4	29
4	0
4	4
4	8
4	25
5	6
5	6
5	3
5	12
5	2
5	19
5	10
5	3
5	7
5	9
5	10
5	26
5	7
5	43
5	5
6	3
6	1
6	22
6	4
6	2
6	29
6	23
6	27
6	1
6	2
6	0
6	10
6	11
6	25
6	9
7	6
7	3
7	3
7	4
7	15
7	3
7	1
7	25
7	2
7	10
7	2
7	5
7	1
7	8
7	30
8	7
8	9
8	0
8	9
8	21
8	3
8	11
8	2
8	8
8	0
8	23
8	4
8	4
8	12
8	6
9	5
9	2
9	8
9	9
9	2
9	4
9	0
9	0
9	0
9	7
9	13
9	1
9	26
9	2
9	1
10	7
10	1
10	0
10	0
10	3
10	0
10	0
10	1
10	0
10	1
10	1
10	0
10	0
10	4
10	2
0	1
0	0
0	0
0	0
0	1
0	1
0	0
0	0
0	4
0	0
0	0
0	0
0	1
0	0
0	2

## Sheet: Fig. 4
Seed infestation rate per head	Weighted number of adults
16.16	0.3192
10.888	0.01471
10.9	0.01648
10.904	0.01648
9.69	0.02285
11.602	0.0103
13.076	0.01974
14.58	0.02547
13.946	0.01548
18.282	0.04139
17.43	0.02372
19.45	0.01809
25.064	0.01969
35.672	0.00714
48.226	0.01221
77.178	0.25707
91.498	0.47033
146.34	0.47027
88.434	0.68665
48.858	0.58396
53.574	0.4072
74.138	0.5302
69.03	0.69058
62.73	0.7675
40.2	0.48115
39.318	0.54474
36.626	0.6239
28.202	0.48758
23.94	0.49026
22.42	0.5345
16.418	0.3739
15.874	0.525
12.982	0.32405
16.16	0.2723
15.574	0.35769
10.816	0.30092
9.722	0.31905
10.888	0.2192

## Sheet: Table 1
2013												2012
Plant date	Head infestation rate	Plot Yield	100 seed weight	Seed infestation rate			Plant date	room	larvea			Plant date	Head infestation rate	Seed infestation rate	Plot yield	100 seed weight		Plant date	larvae
2013-04-25	1	24.5749	7.67024	0.770641			2013-04-25	1	53			2012-04-25	1	0.85	14.85	9.014		2012-04-25	5
2013-04-25	1	37.128	11.407	0.593683			2013-04-25	1	34			2012-04-25	1	0.79	26.125	13.392		2012-04-25	53
2013-04-25	1	14.1639	8.31533	0.643536			2013-04-25	1	72			2012-04-25	1	0.8	19.925	10.458		2012-04-25	41
2013-05-05	1	14.0896	9.59974	0.632624			2013-04-25	1	40			2012-05-05	1	0.64	27.5	12.014		2012-04-25	137
2013-05-05	1	23.8	8.93669	0.646235			2013-04-25	1	69			2012-05-05	1	0.64	17.25	10		2012-04-25	12
2013-05-05	1	23.0384	10.5214	0.526286			2013-04-25	1	41			2012-05-05	1	0.67	24.26	12.03		2012-04-25	17
2013-05-15	0.96	44.1728	11.4914	0.37245			2013-04-25	1	45			2012-05-15	1	0.44	30.74	12.912		2012-04-25	56
2013-05-15	0.88	31.2256	12.3697	0.370229			2013-04-25	1	30			2012-05-15	1	0.47	33.99	13.936		2012-04-25	45
2013-05-15	0.98	29.512	12.8092	0.284144			2013-04-25	1	72			2012-05-15	1	0.48	33.47	13.034		2012-04-25	72
2013-05-25	0.3	43.9824	14.3468	0.0129621			2013-04-25	1	29			2012-05-25	0.68	0.04	40.15	14.938		2012-04-25	16
2013-05-25	0.18	36.176	12.4681	0.0191225			2013-04-25	1	41			2012-05-25	0.3	0.02	37.4	12.93		2012-04-25	264
2013-05-25	0.22	41.6976	13.3455	0.0177336			2013-04-25	1	36			2012-05-25	0.48	0.01	37.4	14.196		2012-04-25	189
2013-06-05	0.46	57.12	13.5486	0.0365532			2013-04-25	1	75			2012-06-05	0.68	0.01	36.85	14.886		2012-04-25	163
2013-06-05	0.44	55.4064	14.0821	0.00839651			2013-04-25	1	40			2012-06-05	0.32	0.02	29.7	14.704		2012-04-25	196
2013-06-05	0.48	52.1696	13.0391	0.0151573			2013-04-25	1	40			2012-06-05	0.4	0.03	40.15	13.718		2012-04-25	184
							2013-04-25	2	62									2012-04-25	181
							2013-04-25	2	103									2012-04-25	72
							2013-04-25	2	113									2012-04-25	178
							2013-04-25	2	55									2012-04-25	136
							2013-04-25	2	83									2012-04-25	198
							2013-04-25	2	68									2012-04-25	51
							2013-04-25	2	203									2012-04-25	31
							2013-04-25	2	107									2012-04-25	35
							2013-04-25	2	39									2012-04-25	27
							2013-04-25	2	9									2012-04-25	148
							2013-04-25	2	116									2012-04-25	166
							2013-04-25	2	108									2012-04-25	61
							2013-04-25	2	105									2012-04-25	108
							2013-04-25	2	82									2012-04-25	154
							2013-04-25	2	119									2012-04-25	157
							2013-04-25	3	106									2012-05-05	18
							2013-04-25	3	47									2012-05-05	25
							2013-04-25	3	76									2012-05-05	22
							2013-04-25	3	224									2012-05-05	26
							2013-04-25	3	76									2012-05-05	21
							2013-04-25	3	78									2012-05-05	18
							2013-04-25	3	57									2012-05-05	21
							2013-04-25	3	52									2012-05-05	22
							2013-04-25	3	46									2012-05-05	21
							2013-04-25	3	168									2012-05-05	17
							2013-04-25	3	236									2012-05-05	56
							2013-04-25	3	250									2012-05-05	22
							2013-04-25	3	60									2012-05-05	37
							2013-04-25	3	62									2012-05-05	20
							2013-04-25	3	208									2012-05-05	26
							2013-05-05	1	62									2012-05-05	21
							2013-05-05	1	75									2012-05-05	19
							2013-05-05	1	114									2012-05-05	4
							2013-05-05	1	72									2012-05-05	7
							2013-05-05	1	78									2012-05-05	11
							2013-05-05	1	102									2012-05-05	79
							2013-05-05	1	156									2012-05-05	50
							2013-05-05	1	109									2012-05-05	46
							2013-05-05	1	106									2012-05-05	65
							2013-05-05	1	172									2012-05-05	97
							2013-05-05	1	95									2012-05-05	0
							2013-05-05	1	108									2012-05-05	0
							2013-05-05	1	176									2012-05-05	0
							2013-05-05	1	144									2012-05-05	87
							2013-05-05	1	130									2012-05-05	96
							2013-05-05	2	63									2012-05-15	3
							2013-05-05	2	34									2012-05-15	1
							2013-05-05	2	34									2012-05-15	0
							2013-05-05	2	36									2012-05-15	0
							2013-05-05	2	25									2012-05-15	0
							2013-05-05	2	59									2012-05-15	0
							2013-05-05	2	40									2012-05-15	0
							2013-05-05	2	46									2012-05-15	15
							2013-05-05	2	31									2012-05-15	1
							2013-05-05	2	50									2012-05-15	3
							2013-05-05	2	41									2012-05-15	2
							2013-05-05	2	51									2012-05-15	2
							2013-05-05	2	38									2012-05-15	1
							2013-05-05	2	33									2012-05-15	0
							2013-05-05	2	74									2012-05-15	4
							2013-05-05	3	88									2012-05-15	1
							2013-05-05	3	100									2012-05-15	0
							2013-05-05	3	40									2012-05-15	1
							2013-05-05	3	60									2012-05-15	1
							2013-05-05	3	29									2012-05-15	0
							2013-05-05	3	82									2012-05-15	0
							2013-05-05	3	80									2012-05-15	0
							2013-05-05	3	83									2012-05-15	0
							2013-05-05	3	62									2012-05-15	0
							2013-05-05	3	27									2012-05-15	2
							2013-05-05	3	61									2012-05-15	0
							2013-05-05	3	37									2012-05-15	1
							2013-05-05	3	58									2012-05-15	5
							2013-05-05	3	60									2012-05-15	0
							2013-05-05	3	29									2012-05-15	0
							2013-05-15	2	17									2012-05-25	2
							2013-05-15	2	16									2012-05-25	0
							2013-05-15	2	25									2012-05-25	0
							2013-05-15	2	4									2012-05-25	0
							2013-05-15	2	31									2012-05-25	0
							2013-05-15	2	13									2012-05-25	0
							2013-05-15	2	23									2012-05-25	0
							2013-05-15	2	34									2012-05-25	7
							2013-05-15	2	13									2012-05-25	5
							2013-05-15	2	7									2012-05-25	3
							2013-05-15	2	11									2012-05-25	0
							2013-05-15	2	7									2012-05-25	0
							2013-05-15	2	11									2012-05-25	6
							2013-05-15	2	20									2012-05-25	0
							2013-05-15	2	33									2012-05-25	15
							2013-05-15	1	36									2012-05-25	1
							2013-05-15	1	18									2012-05-25	0
							2013-05-15	1	17									2012-05-25	2
							2013-05-15	1	4									2012-05-25	0
							2013-05-15	1	10									2012-05-25	7
							2013-05-15	1	5									2012-05-25	0
							2013-05-15	1	6									2012-05-25	0
							2013-05-15	1	6									2012-05-25	1
							2013-05-15	1	39									2012-05-25	1
							2013-05-15	1	12									2012-05-25	1
							2013-05-15	1	15									2012-05-25	1
							2013-05-15	1	26									2012-05-25	4
							2013-05-15	1	19									2012-05-25	2
							2013-05-15	1	5									2012-05-25	0
							2013-05-15	1	13									2012-05-25	0
							2013-05-15	3	13									2012-06-05	9
							2013-05-15	3	6									2012-06-05	0
							2013-05-15	3	4									2012-06-05	4
							2013-05-15	3	11									2012-06-05	6
							2013-05-15	3	42									2012-06-05	0
							2013-05-15	3	11									2012-06-05	4
							2013-05-15	3	10									2012-06-05	3
							2013-05-15	3	15									2012-06-05	2
							2013-05-15	3	7									2012-06-05	1
							2013-05-15	3	6									2012-06-05	0
							2013-05-15	3	1									2012-06-05	2
							2013-05-15	3	6									2012-06-05	0
							2013-05-15	3	17									2012-06-05	0
							2013-05-15	3	6									2012-06-05	0
							2013-05-15	3	14									2012-06-05	0
							2013-05-25	1	0									2012-06-05	0
							2013-05-25	1	1									2012-06-05	0
							2013-05-25	1	0									2012-06-05	2
							2013-05-25	1	0									2012-06-05	0
							2013-05-25	1	0									2012-06-05	2
							2013-05-25	1	0									2012-06-05	5
							2013-05-25	1	2									2012-06-05	3
							2013-05-25	1	0									2012-06-05	0
							2013-05-25	1	0									2012-06-05	1
							2013-05-25	1	0									2012-06-05	0
							2013-05-25	1	3									2012-06-05	0
							2013-05-25	1	0									2012-06-05	3
							2013-05-25	1	1									2012-06-05	0
							2013-05-25	1	1									2012-06-05	1
							2013-05-25	1	1									2012-06-05	3
							2013-05-25	2	0
							2013-05-25	2	5
							2013-05-25	2	0
							2013-05-25	2	0
							2013-05-25	2	1
							2013-05-25	2	0
							2013-05-25	2	0
							2013-05-25	2	0
							2013-05-25	2	3
							2013-05-25	2	0
							2013-05-25	2	0
							2013-05-25	2	1
							2013-05-25	2	0
							2013-05-25	2	0
							2013-05-25	2	2
							2013-05-25	3	0
							2013-05-25	3	0
							2013-05-25	3	6
							2013-05-25	3	0
							2013-05-25	3	2
							2013-05-25	3	1
							2013-05-25	3	0
							2013-05-25	3	9
							2013-05-25	3	0
							2013-05-25	3	0
							2013-05-25	3	4
							2013-05-25	3	0
							2013-05-25	3	0
							2013-05-25	3	0
							2013-05-25	3	0
							2013-06-05	1	0
							2013-06-05	1	2
							2013-06-05	1	0
							2013-06-05	1	0
							2013-06-05	1	1
							2013-06-05	1	5
							2013-06-05	1	0
							2013-06-05	1	2
							2013-06-05	1	3
							2013-06-05	1	5
							2013-06-05	1	0
							2013-06-05	1	0
							2013-06-05	1	0
							2013-06-05	1	0
							2013-06-05	1	0
							2013-06-05	2	1
							2013-06-05	2	0
							2013-06-05	2	0
							2013-06-05	2	0
							2013-06-05	2	0
							2013-06-05	2	0
							2013-06-05	2	2
							2013-06-05	2	0
							2013-06-05	2	7
							2013-06-05	2	3
							2013-06-05	2	1
							2013-06-05	2	3
							2013-06-05	2	0
							2013-06-05	2	0
							2013-06-05	2	0
							2013-06-05	3	0
							2013-06-05	3	0
							2013-06-05	3	0
							2013-06-05	3	1
							2013-06-05	3	0
							2013-06-05	3	0
							2013-06-05	3	0
							2013-06-05	3	1
							2013-06-05	3	0
							2013-06-05	3	0
							2013-06-05	3	0
							2013-06-05	3	0
							2013-06-05	3	1
							2013-06-05	3	0
							2013-06-05	3	0
